# Supplementary material for: Dissipation Kinetics and Safety Evaluation of Flonicamid in Four Various Types of Crops
Source: Molecules. 2022 Dec 6;27(23):8615. doi: 10.3390/molecules27238615 (PMC9738400; doi:10.3390/molecules27238615)
Supplement: Supplementary file 1 [file molecules-27-08615-s001.zip]

Archive with 1 entries (1 files):
- molecules-2013549-supplementary.pdf
